# Supplementary material for: Simultaneous Comparison of Aqueous Humor and Serum Metabolic Profiles of Diabetic and Nondiabetic Patients Undergoing Cataract Surgery—A Targeted and Quantitative Metabolomics Study
Source: Int J Mol Sci. 2023 Aug 11;24(16):12671. doi: 10.3390/ijms241612671 (PMC10454064; doi:10.3390/ijms241612671)
Supplement: Supplementary file 1 [file ijms-24-12671-s001.zip]

Archive with 1 entries (1 files):
- ijms-2513212-supplementary.xlsx
