# Supplementary material for: Simultaneous Comparison of Aqueous Humor and Serum Metabolic Profiles of Diabetic and Nondiabetic Patients Undergoing Cataract Surgery—A Targeted and Quantitative Metabolomics Study
Source: Int J Mol Sci. 2023 Aug 11;24(16):12671. doi: 10.3390/ijms241612671 (PMC10454064; doi:10.3390/ijms241612671)
Supplement: Supplementary file 1 [file ijms-24-12671-s001.zip › ijms-2513212-supplementary.xlsx]

## Sheet: Arkusz1
Baseline patients’ characteristics
Diabetes mellitus group
Internal ID	Age (years)	Gender	Axial Length (mm)	Body Mass Index	Type of cataract	Comorbidities	Taken prescription medicine
pDM_121	76	Male	26.1	31.8339	Nuclear/Cortical	Diabetes mellitus, Hypertension, Benign Prostatic Hyperplasia, Gout, Anemia, Hemorrhoids, Chronic Obstructive Pulmonary Disease	Ramiprilum, Metformini hydrochloridum, Hydrochlorothiazidum, Acidum acetylsalicylicum, Formoteroli fumaras dihydricus, Glimepiridum, Allopurinolum
pDM_123	58	Male	24.67	29.8606	Nuclear/Subcapsular	Diabetes mellitus, Hypertension	Metformini hydrochloridum, Nebivololum, Amlodipinum, Enalaprili maleas, Drotaverini hydrochloridum
pDM_125	65	Female	23.16	33.0904	Nuclear/Cortical/Subcapsular	Diabetes mellitus, Hypertension, Tachycardia, Diabetic Polineuropathy, Hyperlipidemia	Metformini hydrochloridum, Insulinum humanum, Nebivololum, Rosuvastatinum + tert-Butylamini perindoprilum + Indapamidum, Ezetimibum
pDM_130	60	Male	24.14	38.5802	Nuclear/Cortical	Diabetes mellitus, Hypertension, Atrial Fibrillation	Metformini hydrochloridum, Acidum acetylsalicylicum, Bisoprololi fumaras, Torasemidum, Ramiprilum, Spironolactonum, Rosuvastatinum, Gliclazidum
pDM_136	67	Female	24.58	22.1453	Cortical	Diabetes mellitus, Atrial Fibrillation	Dabigatranum etexilatum, Metoprololi succinas, Propafenoni hydrochloridum
pDM_140	64	Male	23.81	26.9896	Nuclear/Cortical/Subcapsular	Diabetes mellitus, Hypertension, History of stroke	Metformini hydrochloridum, Acidum acetylsalicylicum, Ramiprilum + Amlodipinum, Insulinum humanum
pDM_170	70	Female	23.2	29.4023	Subcapsular	Diabetes mellitus, Hypertension	Metformini hydrochloridum, Ramiprilum, Simvastatinum, Nebivololum, Vinpocetinum
pDM_174	77	Female	22.39	29.3848	Nuclear/Cortical	Diabetes mellitus, Hypercholesterolemia	Metformini hydrochloridum
pDM_2	73	Female	25.6	41.9306	Nuclear/Cortical	Diabetes mellitus, Hypertension	Metformini hydrochloridum
pDM_20	56	Female	24.42	43.5569	Nuclear/Cortical/Subcapsular	Diabetes mellitus	None
pDM_27	62	Male	24.87	28.089	Nuclear/Cortical	Diabetes mellitus, Hypertension, Benign Prostatic Hyperplasia	Metformini hydrochloridum, Acidum acetylsalicylicum, Finasteridum
pDM_34	80	Female	23.41	27.5134	Nuclear/Cortical/Subcapsular	Diabetes mellitus, Hypertension	Metformini hydrochloridum, Celecoxibum, Bisoprololi fumaras, Tert - Butylamini Perindoprilum + Indapamidum
pDM_56	81	Male	23.76	35.5665	Nuclear/Cortical	Diabetes mellitus, Hypertension, Atrial Fibrillation	Apixabanum, Carvedilolum, Valsartanum, Furosemidum, Torasemidum, Lercanidipini hydrochloridum, Ferrosi sulfas + Acidum ascorbicum, Rosuvastatinum, Levothyroxinum natricum, Insulinum humanum
pDM_57	75	Female	22.66	22.8329	Nuclear/Cortical/Subcapsular	Diabetes mellitus, Hypertension	Insulinum humanum, Tert-Butylamini perindoprilum + Amlodipinum + Indapamidum, Acidum acetylsalicylicum, Bisoprololi fumaras, Fenofibratum, Allopurinolum, Metformini hydrochloridum
pDM_7	78	Female	23.43	23.3937	Nuclear/Cortical	Diabetes mellitus, Coronary Artery Disease, Hypertension, Hypothyroidism, Chronic Gastritis	None
pDM_8	57	Male	23.66	24.3548	Nuclear/Subcapsular	Diabetes mellitus	None
pDM_89	64	Male	23.69	32	Nuclear/Subcapsular	Diabetes mellitus, Hypertension, Gout	Metformini hydrochloridum, Bisoprololi fumaras, Amlodipinum, Gliclazidum, Mebeverini hydrochloridum, Pantoprazolum, Pancreatinum
pDM_95	80	Female	22.05	26.3465	Nuclear/Cortical	Diabetes mellitus, Coronary Artery Disease, Hypertension, Hypothyroidism, Atrial Fibrillation, Hearing loss	Metformini hydrochloridum, Rivaroxabanum, Trimetazidini dihydrochloridum, Insulinum humanum, Hydroxyzini hydrochloridum, Paracetamolum, Nebivololum, Torasemidum, Digoxinum, Levothyroxinum natricum
pDM_49	69	Female	27.11	29.6427	Nuclear/Cortical	Diabetes mellitus, Hypertension	Metformini hydrochloridum, Amlodipinum, Ramiprilum, Zopiclonum
pDM_52	62	Male	24.89	28.089	Nuclear/Cortical/Subcapsular	Diabetes mellitus, Hypertension	Metformini hydrochloridum, Nebivololum, Ramiprilum
pDM_66	66	Male	24.46	27.7744	Nuclear/Subcapsular	Diabetes mellitus, Hypertension, Hypothyroidism, Polycystic Kidney Disease	Ciclosporinum, Mycophenolas Mofetil, Prednisonum, Torasemidum, Lisinoprilum, Spironolactonum, Kalii chloridum, Atorvastatinum, Pantoprazolum, Nimesulidum, Pentoxifyllinum, Bencyclani fumaras
pDM_259	46	Female	24.4	28.2284	Nuclear/Cortical/Subcapsular	Diabetes mellitus	Metformini hydrochloridum, Ferrosi sulfas + Acidum ascorbicum, Escitalopramum, Pantoprazolum, Gliclazidum, Amoxicillinum
pDM_191	63	Male	24.32	25.9095	Nuclear	Diabetes mellitus, Coronary Artery Disease, Hypertension, Atrial Fibrillation, Hypercholesterolemia	Acidum acetylosalicum, Nebivololum, Perindoprilum argininum, Rosuvastatinum, Eplerenonum
pDM_113	66	Female	24.31	42.9688	Nuclear/Cortical/Subcapsular	Diabetes mellitus, Coronary Artery Disease, Hypertension, Heart pacer	Acidum acetylosalicum, Bisoprololi fumaras, Torasemidum, Telmisartanum, Spironolactonum, Levothyroxinum natricum, Metformini hydrochloridum, Insulinum humanum
pDM_50	63	Female	24.15	31.1111	Nuclear/Cortical/Subcapsular	Diabetes mellitus	Metformini hydrochloridum, Gliclazidum
pDM_45	80	Male	24.02	26.9896	Nuclear	Diabetes mellitus, Bening Prostate Hyperplasia	Amiodaroni hydrochloridum, Tamsulosini hydrochloridum, Rivaroxabanum
pDM_100	70	Female	24	31.1111	Subcapsular	Diabetes mellitus, Hypertension, Arrythmia	Metformini hydrochloridum, Rosuvastatinum, Pantoprazolum, Indapamidum
pDM_157	77	Female	22.68	24.1672	Nuclear/Cortical	Diabetes mellitus, Coronary Artery Disease, Hypertension, Heart Failure, Hyperlipidemia, Osteoporosis, Osteoarthritis	Acidum acetylosalicum, Metoprololi succinas, Ramiprilum, Eplerenonum, Furosemidum, Allopurinolum, Atorvastatinum, Pantoprazolum
pDM_182	71	Female	23.05	33.0904	Nuclear/Subcapsular	Diabetes mellitus, Coronary Artery Disease, Hypertension, Atherrosclerosis, Hyperlipidemia, Osteoarthritis	Metformini hydrochloridum, Insulinum humanum, Bisoprololi fumaras, Warfarinum natricum, Perindoprilum argininum, Fenofibratum, Atorvastatinum, Empagliflozinum + Metformini hydrochloridum
pDM_214	46	Female	22.04	16.4062	Nuclear/Subcapsular	Diabetes mellitus, Paroxysmal tachycardia, Gastroesophageal reflux disease,	Metoprololi tartras, Esomeprazolum
pDM_222	84	Female	22.33	30.8185	Nuclear/Cortical/Subcapsular	Diabetes mellitus, Swelling of lower legs	None
pDM_225	81	Male	23.01	29.7265	Subcapsular	Diabetes mellitus, Coronary Artery Disease, Hypertension, Gastritis	Pentoxifyllinum, Rivaroxabanum, Doxazosinum, Eplerenonum, Simvastatinum, Bencyclani fumaras, Torasemidum, Insulinum humanum
pDM_274	78	Female	22.4	31.5886	Nuclear	Diabetes mellitus, Coronary Artery Disease, Hypertension, History of stroke, Hypothyroidism, Parkinson's Disease	Metformini hydrochloridum, Gliclazidum, Amantadini sulfas, Levothyroxinum natricum, Atorvastatinum, Aceclofenacum, Vinpocetinum
pDM_288	77	Female	23.01	22.6562	Nuclear/Cortical	Diabetes mellitus, Hypertension	Acarbosum, Metformini hydrochloridum, Valsartanum+Hydrochlorotiazidum
pDM_5	52	Male	22.8	23.1388	Cortical/Subcapsular	Diabetes mellitus, Hypertension, Chronic Kidney Disease, Psoriasis	Metformini hydrochloridum, Insulinum humanum, Nebivololum, Ramiprilum
pDM_22	79	Female	23.56	22.0317	Nuclear/Cortical/Subcapsular	Diabetes mellitus, Hypertension	None
Control group
pK_11	68	Male	23.83	20.984	Nuclear/Cortical/Subcapsular	Hypertension, Atherosclerosis
pK_12	84	Female	24	28.0404	Nuclear/Cortical	Hypertension	Telmisartanum + Hydrochlorothiazidum, Lercanidipini hydrochloridum
pK_142	76	Female	22.1	28.3987	Nuclear/Cortical	Coronary Artery Disease, Hypertension, Dyslipidemia, Asthma	Atorvastatinum, Nebivololum, Acidum acetylsalicylicum, Pantoprazolum, Indapamidum, Budesonidum, Zolpidemi tartras
pK_144	65	Male	23.75	27.3438	Subcapsular	Hypertension, Hyperlipidemia	Atorvastatinum, Ramiprilum, Indapamidum
pK_148	77	Male	23.09	28.6801	Nuclear/Cortical/Subcapsular	Hypertension, Osteoarthtritis, Chronic Obstructive Pulmonary Disease	Indacaterolum + Glycopyrronii bromidum, Theophyllinum anhydricum, Ramiprilum, Amlodipinum, Omeprazolum
pK_149	71	Female	21.93	26.0375	Nuclear/Subcapsular	Hypertension, Bronchiectasis, Ostheoporosis	Fenoteroli hydrobromidum + Ipratropii bromidum, Metoprololi succinas, Indapamidum
pK_155	73	Male	24.75	30.6939	Nuclear	Hypertension, Benign Prostatic Hyperplasia, Hypelipidemia, Supraventicular Tachycardia	Amlodipinum, Ramiprilum, Indapamidum, Simvastatinum, Finasteridum
pK_160	68	Female	22.45	30.8444	Nuclear/Cortical	Hypertension, Dyslipidemia	Amlodipinum, Atorvastatinum, Bisoprololi fumaras, Ramiprilum
pK_165	73	Female	23.61	23.0518	Nuclear/Cortical/Subcapsular	Hypertension, Goiter, Osteoarthritis	Lisinoprilum, Amlodipinum
pK_173	68	Male	22.83	29.3878	Nuclear/Cortical/Subcapsular	None	None
pK_28	70	Male	24.26	24.6914	Nuclear/Cortical	Coronary Artery Disease, Hypertension, Benign Prostatic Hyperplasia, Rheumathoid arthritis	Vinpocetinum, Acidum acetylsalicylicum, Ramiprilum + Amlodipinum
pK_3	71	Male	25.9	33.179	Nuclear	Hypertension, Atrial Fibrillation	Acenocumarolum, Spironolactonum, Perindoprilum argininum, Bisoprololi fumaras
pK_31	68	Female	23.99	35.8302	Nuclear/Cortical	Coronary Artery Disease, Hypertension, Osteoarthtritis	Telmisartanum, Bisoprololi fumaras, Torasemidum, Atorvastatinum, Spironolactonum
pK_32	55	Female	22.53	35.9963	Nuclear/Cortical/Subcapsular	Hypertension	Lercanidipini hydrochloridum, Bisoprololi fumaras, Telmisartanum + Hydrochlorothiazidum, Dexlansoprazolum
pK_40	64	Male	24.01	28.5705	Nuclear	Coronary Artery Disease, Hypertension	Rivaroxabanum, Amiodaroni hydrochloridum, Tamsulosini hydrochloridum, Telmisartanum
pK_53	70	Female	23.07	31.5115	Nuclear/Cortical	Hypertension	Ramiprilum, Bisoprololi fumaras
pK_55	80	Female	22.86	28.125	Nuclear/Cortical/Subcapsular	Hypertension	Valsartanum
pK_87	66	Male	22.96	33.7925	Subcapsular	Benign Prostatic Hyperplasia, Asthma	Tamsulosini hydrochloridum, Mometasoni furoas
pK_21	69	Female	22.68	26.4381	Cortical	Hypertension, Dilative Cardiomiopathy, Heart Failure, Hypothyroidism	Warfarinum natricum, Digoxinum, Lisinoprilum, Amlodipinum, Levothyroxinum natricum
pK_151	61	Male	22.8	27.0416	Nuclear/Cortical	Hypertension	None
pK_250	72	Female	26.71	33.5938	Nuclear/Cortical/Subcapsular	Hypertension, Dyslipidemia	Perindoprilum argininum, Rosuvastatinum
pK_102	80	Male	24.78	34.6021	Nuclear	Hypertension, Atrial Fibrillation	Acenocoumarolum, Ramiprilum, Amlodipinum, Bisoprololi fumaras, Spironolactonum
pK_80	83	Male	24.71	24.4898	Nuclear/Subcapsular	Coronary Artery Disease, Hypertension, Benign Prostatic Hyperplasia	Bisoprololi fumaras, Perindoprilum argininum + Indapamidum + Amlodipinum, Rosuvastatinum, Fluoxetinum, Mianserini hydrochloridum
pK_1	64	Female	24.52	31.0919	Nuclear/Cortical	Hyperthyroidism	Thiamazolum
pK_118	77	Male	24.12	29.7442	Nuclear/Cortical/Subcapsular	Coronary Artery Disease, Hypertension, Cardiomiopathy, Chronic Obstructive Pulmonary Disease	Telmisartanum, Indapamidum, Amlodipinum
pK_4	63	Female	24.05	32.2335	Nuclear/Subcapsular	Hypertension, Collitis, Hemorrhoids	None
pK_48	72	Female	24.03	26.2976	Nuclear/Cortical	Hypertension	Bisoprololi fumaras, Ramiprilum
pK_96	72	Male	24.07	33.218	Subcapsular	None	Acidum acetylosalicylicum
pK_233	52	Male	24.01	45.9184	Nuclear/Subcapsular	None	None
pK_132	74	Female	23.17	27.8852	Cortical	Osteoarthritis, Atrial Fibrillation	Bisoprololi fumaras, Dabigatranum etexilatum, Rosuvastatinum, Torasemidum, Candesartanum cilexetilum, Clonidini hydrochloridum, Spironolactonum
pK_172	76	Female	22.81	28.764	Nuclear/Cortical	Osteoporosis, Atrial Fibrillation, History of stroke, Atherosclerosis, Dyslipidemia	Perindoprilum argininum, Bisoprololi fumaras, Dabigatranum etexilatum, Piracetamum, Rosuvastatinum
pK_196	70	Female	22.25	30.1194	Nuclear	Hypertension	Bisoprololi fumaras, Lisinoprilum + Amlodipinum, Dexlansoprazolum
pK_204	60	Female	22.43	23.4236	Nuclear/Cortical	None	None
pK_202	88	Female	24.29	37.8906	Nuclear/Cortical	Chronic Obstructive Pulmonary Disease, Venous Thrombosis	Rivaroxabanum
pK_290	66	Female	21.62	37.1094	Nuclear	Deppressive disorders	Levothyroxinum natricum, Rosuvastatinum, Citalopramum, Flunarizinum
pK_292	74	Male	22.62	26.8923	Nuclear/Cortical	Benign Prostatic Hyperplasia, Mitral regurgitation, Kidney stones, Hemorrhoids, Stupor, Personality and Behavioral Disorders	Memantini hydrochloridum, Donepezili hydrochloridum
